# Supplementary material for: A new gall crab species (Brachyura, Cryptochiridae) associated with the free-living coral Trachyphyllia geoffroyi (Scleractinia, Merulinidae)
Source: Zookeys. 2015 Apr 27;(500):61–72. doi: 10.3897/zookeys.500.9244 (PMC4432240; doi:10.3897/zookeys.500.9244)
Supplement: XML Treatment for Lithoscaptus semperi [file zookeys.500.9244-treatment1.xml]

<!DOCTYPE tp:taxon-treatment
  PUBLIC "-//TaxonX//DTD Taxonomic Treatment Publishing DTD v0 20100105//EN" "tax-treatment-NSO.dtd">
<tp:taxon-treatment xmlns:tp="http://www.plazi.org/taxpub"><tp:treatment-meta><kwd-group><label>Taxon classification</label><kwd><named-content content-type="kingdom">Animalia</named-content></kwd><kwd><named-content content-type="order">Decapoda</named-content></kwd><kwd><named-content content-type="family">Cryptochiridae</named-content></kwd></kwd-group><mixed-citation publication-type="journal"><person-group><name><surname>van der Meij</surname><given-names>Sancia E.T.</given-names></name></person-group><article-title>A new gall crab species (<tp:taxon-name><tp:taxon-name-part taxon-name-part-type="infraorder">Brachyura</tp:taxon-name-part></tp:taxon-name>, <tp:taxon-name><tp:taxon-name-part taxon-name-part-type="family">Cryptochiridae</tp:taxon-name-part></tp:taxon-name>) associated with the free-living coral <italic><tp:taxon-name><tp:taxon-name-part taxon-name-part-type="genus">Trachyphyllia</tp:taxon-name-part> <tp:taxon-name-part taxon-name-part-type="species">geoffroyi</tp:taxon-name-part></tp:taxon-name></italic> (<tp:taxon-name><tp:taxon-name-part taxon-name-part-type="order">Scleractinia</tp:taxon-name-part></tp:taxon-name>, <tp:taxon-name><tp:taxon-name-part taxon-name-part-type="family">Merulinidae</tp:taxon-name-part></tp:taxon-name>)</article-title><source>Zookeys</source><day>27</day><month>4</month><year>2015</year><volume>2015</volume><issue>500</issue><fpage>61</fpage><lpage>72</lpage><pub-id pub-id-type="doi">10.3897/zookeys.500.9244</pub-id></mixed-citation></tp:treatment-meta><tp:nomenclature><tp:taxon-name>
                            <tp:taxon-name-part taxon-name-part-type="genus">Lithoscaptus</tp:taxon-name-part>
                            <tp:taxon-name-part taxon-name-part-type="species">semperi</tp:taxon-name-part>
                            <object-id xmlns:xlink="http://www.w3.org/1999/xlink" content-type="zoobank" xlink:type="simple">http://zoobank.org/65F0D837-961A-42B7-8F9E-2C806DD54238</object-id>
                        </tp:taxon-name><tp:taxon-status xmlns:xlink="http://www.w3.org/1999/xlink" xlink:type="simple">sp. n.</tp:taxon-status><xref ref-type="fig" rid="F1">Figs 1</xref><xref ref-type="fig" rid="F2">, 2</xref><xref ref-type="fig" rid="F3">, 3</xref></tp:nomenclature><tp:treatment-sec sec-type="Type locality"><title>Type locality.</title><p>Tigabu Isl. (<named-content xmlns:xlink="http://www.w3.org/1999/xlink" content-type="dwc:verbatimCoordinates" xlink:type="simple">06°53'51"N, 117°27'36"E</named-content>), Kudat, Sabah (N Borneo), Malaysia.</p></tp:treatment-sec><tp:treatment-sec sec-type="Coral host holotype"><title>Coral host holotype.</title><p><italic><tp:taxon-name><tp:taxon-name-part taxon-name-part-type="genus">Trachyphyllia</tp:taxon-name-part> <tp:taxon-name-part taxon-name-part-type="species">geoffroyi</tp:taxon-name-part></tp:taxon-name></italic> (Audouin, 1826).</p></tp:treatment-sec><tp:treatment-sec sec-type="DNA barcoding"><title>DNA barcoding.</title><p>A COI sequence (partially, <xref ref-type="bibr" rid="B9">Folmer et al. 1994</xref>) of paratype RMNH.Crus.D.54331 has been deposited in GenBank under accession number KP688583.</p><!--PageBreak--></tp:treatment-sec><tp:treatment-sec sec-type="Type material"><title>Type material.</title><p><bold>Holotype.</bold> RMNH.Crus.D.56962, ovig. female, 6.4 × 4.6. <bold>Allotype</bold> (with holotype), male, 3.6 × 2.5. Collected by the author from 13 m depth on 8 September 2012. <bold>Paratype.</bold> RMNH.Crus.D.54331, Lubani Rock, Kudat, Sabah (N Borneo), Malaysia (<named-content xmlns:xlink="http://www.w3.org/1999/xlink" content-type="dwc:verbatimCoordinates" xlink:type="simple">06°53'45.0"N, 117°23'15.8"E</named-content>), 10–15 m, 07.ix.2012, 1 ovig. female, 6.2 × 4.7, leg. SET van der Meij.</p></tp:treatment-sec><tp:treatment-sec sec-type="Material examined"><title>Material examined.</title><p><bold>Indonesia:</bold> RMNH.Crus.D.56957, Aer Perang, Lembeh Strait (<named-content xmlns:xlink="http://www.w3.org/1999/xlink" content-type="dwc:verbatimCoordinates" xlink:type="simple">01°28'25"N, 125°14'02"E</named-content>), ca. 10 m, 02.ii.2012, 1 female, leg. BT Reijnen; RMNH.Crus.D.56958, Tanjung Labuhankompeni, Lembeh Strait (<named-content xmlns:xlink="http://www.w3.org/1999/xlink" content-type="dwc:verbatimCoordinates" xlink:type="simple">01°25'55"N, 125°11'10"E</named-content>), 28 m, 04.ii.2012, 1 female, leg. BW Hoeksema; RMNH.Crus.D.56959, Kelapadua, Lembeh Strait (<named-content xmlns:xlink="http://www.w3.org/1999/xlink" content-type="dwc:verbatimCoordinates" xlink:type="simple">01°26'19"N, 125°12'49"E</named-content>), 20 m, 09.ii.2012, 2 juvenile males, leg. BW Hoeksema; RMNH.Crus.D.54250, Tanjung Nanas I, Lembeh Strait (<named-content xmlns:xlink="http://www.w3.org/1999/xlink" content-type="dwc:verbatimCoordinates" xlink:type="simple">01°27'39"N, 125°13'35"E</named-content>), 25–30 m, 17.ii.201, 1 ovig. female, 1 female, leg. BW Hoeksema; <bold>Malaysia:</bold> RMNH.Crus.D.54259, Lubani Rock, Kudat (<named-content xmlns:xlink="http://www.w3.org/1999/xlink" content-type="dwc:verbatimCoordinates" xlink:type="simple">06°53'45"N, 117°23'15"E</named-content>), 10–15 m, 07.ix.2012, 1 ovig. female (slightly damaged), leg. BW Hoeksema; RMNH.Crus.D.54280, Lubani Rock, Kudat (<named-content xmlns:xlink="http://www.w3.org/1999/xlink" content-type="dwc:verbatimCoordinates" xlink:type="simple">06°53'45"N, 117°23'15"E</named-content>), 10–15 m, 07.ix.2012, 1 ovig. female, 1 male, leg. BW Hoeksema; RMNH.Crus.D.56960, Lubani Rock, Kudat (<named-content xmlns:xlink="http://www.w3.org/1999/xlink" content-type="dwc:verbatimCoordinates" xlink:type="simple">06°53'45"N, 117°23'15"E</named-content>), 10–15 m, 07.ix.2012, 1 male, leg. SET van der Meij; RMNH.Crus.D.56961, Lubani Rock, Kudat (<named-content xmlns:xlink="http://www.w3.org/1999/xlink" content-type="dwc:verbatimCoordinates" xlink:type="simple">06°53'45"N, 117°23'15"E</named-content>), 10–15 m, 07.ix.2012, 1 ovig. female, leg. SET van der Meij; RMNH.Crus.D.54312, Tigabu Is., Kudat (<named-content xmlns:xlink="http://www.w3.org/1999/xlink" content-type="dwc:verbatimCoordinates" xlink:type="simple">06°53'51"N, 117°27'36"E</named-content>), 9 m, 08.ix.2012, 1 ovig. female (damaged), 1 male, leg. SET van der Meij; RMNH.Crus.D.56963, Fairway Shoal, Kudat (<named-content xmlns:xlink="http://www.w3.org/1999/xlink" content-type="dwc:verbatimCoordinates" xlink:type="simple">07°07'06"N, 117°30'42"E</named-content>), 12 m, 10.ix.2012, 1 male, leg. BT Reijnen; RMNH.Crus.D.56964, Belaruan, Kudat (<named-content xmlns:xlink="http://www.w3.org/1999/xlink" content-type="dwc:verbatimCoordinates" xlink:type="simple">07°01'50"N, 117°00'41"E</named-content>), ca. 15m, 20.ix.2012, 1 male, leg. BW Hoeksema; RMNH.Crus.D.54258, Tajau, Kudat (<named-content xmlns:xlink="http://www.w3.org/1999/xlink" content-type="dwc:verbatimCoordinates" xlink:type="simple">06°59'36"N, 116°50'27"E</named-content>), 21 m, 25.ix.2012, 1 female, 1 male, leg. BW Hoeksema. All material was collected from the scleractinian coral <italic><tp:taxon-name><tp:taxon-name-part taxon-name-part-type="genus">Trachyphyllia</tp:taxon-name-part> <tp:taxon-name-part taxon-name-part-type="species">geoffroyi</tp:taxon-name-part></tp:taxon-name></italic>.</p></tp:treatment-sec><tp:treatment-sec sec-type="Description of female holotype"><title>Description of female holotype.</title><p>Carapace (Fig. <xref ref-type="fig" rid="F1">1A</xref>) rectangular, longer than broad, CL 1.4 times longer than CW; widest near midlength, dorsal surface in lateral view strongly convex in both directions, deflected anteriorly (Fig. <xref ref-type="fig" rid="F1">1B</xref>); anterior half of carapace with small, sharp tubercles, posterior half smooth with few, rounded granules, cardiointestinal region slightly inflated. Frontal margin armed with small anteriorly directed spines. Frontal margin on ventral side features few, small tubercles. Pterygostomial region fused to carapace.</p><fig id="F1" position="float" orientation="portrait"><label>Figure 1.</label><caption><p>Ovigerous female holotype (6.4 × 4.6) of <italic><tp:taxon-name><tp:taxon-name-part taxon-name-part-type="genus">Lithoscaptus</tp:taxon-name-part> <tp:taxon-name-part taxon-name-part-type="species">semperi</tp:taxon-name-part></tp:taxon-name></italic> sp. n. (RMNH.Crus.D.56962) <bold>A</bold> habitus, dorsal view <bold>B</bold> carapace, lateral view <bold>C</bold> anterior margin of carapace, ventral view <bold>D</bold> close-up of antennule <bold>E</bold> MXP3 <bold>F</bold> left P1 (cheliped) <bold>G</bold> left P2 <bold>H</bold> left P3 <bold>I</bold> left P4 <bold>J</bold> left P5. Scale bars 1 mm; A–B, D–E, F–J share scale bars.</p></caption><graphic xmlns:xlink="http://www.w3.org/1999/xlink" xlink:href="zookeys-500-061-g001.jpg" position="float" orientation="portrait" xlink:type="simple" id="oo_42645.jpg"/></fig><p>Eyestalk exposed dorsally, slightly granular, small spines on mesial margin. Cornea anterolateral. Lateral margin of stalk at same level as anterolateral angle; distal margin with small spines (Fig. <xref ref-type="fig" rid="F1">1A, C</xref>). Distal segment of antennules with protruding article, visible from ventral side (Fig. <xref ref-type="fig" rid="F1">1C, D</xref>).</p><p>Antennular peduncle dorsal surface with small, sharp tubercles, slightly inflated distomesially; apex extending beyond tip of eyestalk; spines on mesial margin larger than those on distal margin. Ventral surface smooth, slightly tapering anteriorly in ventral view (Fig. <xref ref-type="fig" rid="F1">1C</xref>).</p><p>MXP3 (Fig. <xref ref-type="fig" rid="F1">1E</xref>) exopod rectangular; ischium subtriangular, smooth, mesial and distal margins straight, anteromesial lobe with few simple setae; merus with distolateral <!--PageBreak-->projection, simple setae; distal portion of carpus with short, simple setae, dactylus with bundle of setae.</p><p>P1 (chelipeds, Fig. <xref ref-type="fig" rid="F1">1F</xref>) slender; carpus length twice height, scattered small tubercles on dorsal surface, simple setae; propodus length twice height, somewhat granu<!--PageBreak-->lated, few, scattered setae, fingers slender, mesial surface of fingers smooth, cutting edge entire, tips of fingers crossing.</p><p>P2 (Fig. <xref ref-type="fig" rid="F1">1G</xref>) longer, coarser than P1; ischium without setae; merus stout, plump, smooth with few, small rounded tubercles on distal half of dorsal surface, simple setae on lateral surface, numerous plumose setae on dorsal surface; joint between merus, carpus not extending more than at right angle; carpus smooth with small rounded tubercles on dorsal surface, simple setae on dorsal surface; propodus slightly shorter than carpus, surface smooth with small rounded tubercles on dorsal surface, simple setae on lateral and dorsal surface; dactylus half-length of propodus, smooth, sharp, curved ventrally.</p><p>P3 (Fig. <xref ref-type="fig" rid="F1">1H</xref>) ischium without setae; merus length 1.5 times height, rounded, few rounded tubercles on distal half of dorsal surface, simple setae along dorsal, lateral surface; joint between merus, carpus not extending more than at right angle; carpus length 2.5 times height, rounded tubercles on dorsal surface, simple setae on lateral and dorsal surface; propodus length twice height, rounded tubercles on dorsal surface, scattered simple setae; dactylus similar length as propodus, smooth, sharp, slightly curved ventrally.</p><p>P4 (Fig. <xref ref-type="fig" rid="F1">1I</xref>) similar to P3, less coarse; ischium without setae; merus length 1.5 times height, small rounded tubercles close to joint with carpus, carpus length 2.5 times height, rounded tubercles on distal half of dorsal surface, scattered simple setae; propodus half-length carpus, rounded tubercles on distal half of dorsal surface, few scattered simple setae; dactylus similar length as propodus, smooth, sharp, straight.</p><p>P5 (Fig. <xref ref-type="fig" rid="F1">1J</xref>) ischium without setae; merus, carpus, propodus, dactylus all of equal length, all with short simple setae; carpus, propodus slender compared to merus; dactylus smooth, sharp, slightly curved ventrally.</p><p>P3, P4 decreasing in size from P2.</p><p>Abdomen enlarged, lateral margins fringed with setae (Fig. <xref ref-type="fig" rid="F1">1A, B</xref>).</p><p>Gonopore (vulva); reniform, size half the height of sternite 6.</p></tp:treatment-sec><tp:treatment-sec sec-type="Description of male allotype"><title>Description of male allotype.</title><p>Carapace (Fig. <xref ref-type="fig" rid="F2">2A</xref>) subrectangular to trapezoid, CL 1.5 times longer than CW, widest near anterior half, convex in lateral view, deflected anteriorly, with broad W-shaped depression (Fig. <xref ref-type="fig" rid="F2">2A, B</xref>). Anterior half of carapace and carapace margins with small spines, posterior half of carapace smooth.</p><fig id="F2" position="float" orientation="portrait"><label>Figure 2.</label><caption><p>Male allotype (3.6 × 2.5) of <italic><tp:taxon-name><tp:taxon-name-part taxon-name-part-type="genus">Lithoscaptus</tp:taxon-name-part> <tp:taxon-name-part taxon-name-part-type="species">semperi</tp:taxon-name-part></tp:taxon-name></italic> sp. n. (RMNH.Crus.D.56962) <bold>A</bold> habitus, dorsal view <bold>B</bold> carapace, lateral view <bold>C</bold> anterior margin of carapace, ventral view <bold>D</bold> close-up of antennule <bold>E</bold> MXP3 <bold>F</bold> thoracic sternites <bold>G</bold> right P1 (cheliped) <bold>H</bold> right P2 <bold>I</bold> right P3 <bold>J</bold> right P4 <bold>K</bold> right P5. Scale bar 1 mm; A–C, D–E, F–K share scale bars.</p></caption><graphic xmlns:xlink="http://www.w3.org/1999/xlink" xlink:href="zookeys-500-061-g002.jpg" position="float" orientation="portrait" xlink:type="simple" id="oo_42646.jpg"/></fig><p>Ocular peduncles with small spines on distal margin, cornea elliptical, longer than broad; antennal article extending beyond eyestalk, with spines along margins (Fig. <xref ref-type="fig" rid="F2">2C</xref>). Antennule slender compared to holotype, distal segment of antennules with protruding article (Fig. <xref ref-type="fig" rid="F2">2D</xref>).</p><p>MXP3 (Fig. <xref ref-type="fig" rid="F2">2E</xref>) exopod rectangular; ischium smooth, triangular, few scattered simple setae on distal and lateral margins, merus with distolateral projection, simple setae; propodus, dactylus of similar length, latter with bundle of short setae.</p><p>P1 (chelipeds, Fig. <xref ref-type="fig" rid="F2">2G</xref>) stout; merus length twice height, smooth; carpus with rounded and conical tubercles, simple setae on dorsal surface; propodus stout, with conical tubercles, simple setae on dorsal surface; fingers slender, mesial surfaces of dactyl slightly gaping, tips of fingers crossing.</p><!--PageBreak--><p>P2 (Fig. <xref ref-type="fig" rid="F2">2H</xref>) ischium without setae; merus relatively stout, smooth, length twice height, simple short setae on lateral and dorsal surface; carpus, propodus of similar length; carpus with few rounded tubercles and setae on dorsal surface; propodus smooth except for rounded tubercles on dorsal surface, few setae on lateral, dorsal surface, dactylus smooth, sharp, curved ventrally.</p><p>P3 and P4 (Fig. <xref ref-type="fig" rid="F2">2I, J</xref>) similar to P2, somewhat smaller; ischium without setae; merus smooth, simple short setae on lateral and dorsal surface; carpus, propodus of <!--PageBreak-->same length, few rounded tubercles and setae on dorsal surface; dactylus smooth, sharp, curved ventrally.</p><p>P5 (Fig. <xref ref-type="fig" rid="F2">2K</xref>) ischium with few setae; merus, carpus, propodus smooth, with simple short setae on dorsal and lateral surface; dactylus smooth, sharp, curved.</p><p>P3, P4 decreasing in size from P2.</p><p>Abdomen teardrop-shaped, widest at 4<sup>th</sup> somite; telson slightly pointed with few simple setae (Fig. <xref ref-type="fig" rid="F2">2F</xref>).</p><p>Gonopod 1 almost straight, tapering, apex sharply pointed. Distal margin with 2-3 non-plumose short simple setae, medial margin without setae (examined in RMNH.Crus.D.56964).</p></tp:treatment-sec><tp:treatment-sec sec-type="Colour"><title>Colour.</title><p>Female (Fig. <xref ref-type="fig" rid="F3">3A–B</xref>): Overall off-white. Pereiopods opaque, carpus, dactylus P1and P2 translucent violet, sometimes with a pale orange line. Eyes with wide longitudinal brownish-red lines. Male (Fig. <xref ref-type="fig" rid="F3">3C–D</xref>): Carapace opaque with an off-white distinctive pattern over the whole carapace surface. Pereiopods opaque, P1 carpus, dactylus translucent violet, sometimes with a pale orange line. Eyes brown-red. In juvenile males (Fig. <xref ref-type="fig" rid="F3">3E</xref>), the carapace pattern is pale orange, pereiopods off-white.</p><fig id="F3" position="float" orientation="portrait"><label>Figure 3.</label><caption><p>Colour in life of <italic><tp:taxon-name><tp:taxon-name-part taxon-name-part-type="genus">Lithoscaptus</tp:taxon-name-part> <tp:taxon-name-part taxon-name-part-type="species">semperi</tp:taxon-name-part></tp:taxon-name></italic> sp. n. <bold>A–B</bold> non-ovigerous female (4.5 × 3.2; RMNH.Crus.D.54258) dorsal view and ventral view <bold>C–D</bold> male (2.5 × 1.9; RMNH.Crus.D.54258) dorsal view and ventral view <bold>E</bold> juvenile male (2.0 × 1.6; RMNH.Crus.D.56959) dorsal view <bold>F</bold> in-situ photograph of dwellings (left male, right female) of <italic><tp:taxon-name><tp:taxon-name-part taxon-name-part-type="genus">Lithoscaptus</tp:taxon-name-part> <tp:taxon-name-part taxon-name-part-type="species">semperi</tp:taxon-name-part></tp:taxon-name></italic> sp. n. in <italic><tp:taxon-name><tp:taxon-name-part taxon-name-part-type="genus">Trachyphyllia</tp:taxon-name-part> <tp:taxon-name-part taxon-name-part-type="species">geoffroyi</tp:taxon-name-part></tp:taxon-name></italic> on Lubani Rock reef, Kudat (Malaysia). Photos by BT Reijnen/SET van der Meij.</p></caption><graphic xmlns:xlink="http://www.w3.org/1999/xlink" xlink:href="zookeys-500-061-g003.jpg" position="float" orientation="portrait" xlink:type="simple" id="oo_42647.jpg"/></fig></tp:treatment-sec><tp:treatment-sec sec-type="Placement in genus"><title>Placement in genus.</title><p>The placement of <italic><tp:taxon-name><tp:taxon-name-part taxon-name-part-type="genus">Lithoscaptus</tp:taxon-name-part> <tp:taxon-name-part taxon-name-part-type="species">semperi</tp:taxon-name-part></tp:taxon-name></italic> sp. n. in the genus <italic><tp:taxon-name><tp:taxon-name-part taxon-name-part-type="genus">Lithoscaptus</tp:taxon-name-part></tp:taxon-name></italic> is somewhat tentative. The first (partial) molecular reconstruction of relationships within the <tp:taxon-name><tp:taxon-name-part taxon-name-part-type="family">Cryptochiridae</tp:taxon-name-part></tp:taxon-name> shows that the genus <italic><tp:taxon-name><tp:taxon-name-part taxon-name-part-type="genus">Lithoscaptus</tp:taxon-name-part></tp:taxon-name></italic> is paraphyletic (<xref ref-type="bibr" rid="B20">van der Meij and Reijnen 2014</xref>). However, following the diagnosis of <italic><tp:taxon-name><tp:taxon-name-part taxon-name-part-type="genus">Lithoscaptus</tp:taxon-name-part></tp:taxon-name></italic> by <xref ref-type="bibr" rid="B12">Kropp (1990)</xref>, the new species best fits the genus, except for the absence of a proximal tooth on the cutting edge of P1 dactylus and the presence of a distomesial projection of P2 merus in females. <xref ref-type="bibr" rid="B13">Kropp (1994)</xref> noted that his new species, <italic><tp:taxon-name><tp:taxon-name-part taxon-name-part-type="genus">Lithoscaptus</tp:taxon-name-part> <tp:taxon-name-part taxon-name-part-type="species">prionotus</tp:taxon-name-part></tp:taxon-name></italic>, had the pterygostomial region not fused to the carapace, unlike other species in the genus. It is likely that the characters defining the genus need to be redefined, or that certain species need to be moved to a new genus.</p></tp:treatment-sec><tp:treatment-sec sec-type="Comparisons"><title>Comparisons.</title><p>Eight species of <italic><tp:taxon-name><tp:taxon-name-part taxon-name-part-type="genus">Lithoscaptus</tp:taxon-name-part></tp:taxon-name></italic> are currently recognised (<xref ref-type="bibr" rid="B25">Ng et al. 2008</xref>: 212, <xref ref-type="bibr" rid="B4">Davie 2015</xref>). <italic><tp:taxon-name><tp:taxon-name-part taxon-name-part-type="genus">Lithoscaptus</tp:taxon-name-part> <tp:taxon-name-part taxon-name-part-type="species">semperi</tp:taxon-name-part></tp:taxon-name></italic> sp. n. can be distinguished from <italic><tp:taxon-name><tp:taxon-name-part taxon-name-part-type="genus">Lithoscaptus</tp:taxon-name-part> <tp:taxon-name-part taxon-name-part-type="species">nami</tp:taxon-name-part></tp:taxon-name></italic> (Fize &amp; Serène, 1957), <italic><tp:taxon-name><tp:taxon-name-part taxon-name-part-type="genus">Lithoscaptus</tp:taxon-name-part> <tp:taxon-name-part taxon-name-part-type="species">tri</tp:taxon-name-part></tp:taxon-name></italic> (Fize &amp; Serène, 1956) and <italic><tp:taxon-name><tp:taxon-name-part taxon-name-part-type="genus">Lithoscaptus</tp:taxon-name-part> <tp:taxon-name-part taxon-name-part-type="species">pardalotus</tp:taxon-name-part></tp:taxon-name></italic> Kropp, 1995 by not having the internal orbital angle extending beyond the external orbital angle. The new species can be separated from <italic><tp:taxon-name><tp:taxon-name-part taxon-name-part-type="genus">Lithoscaptus</tp:taxon-name-part> <tp:taxon-name-part taxon-name-part-type="species">grandis</tp:taxon-name-part></tp:taxon-name></italic> (Takeda &amp; Tamura, 1983), <italic><tp:taxon-name><tp:taxon-name-part taxon-name-part-type="genus">Lithoscaptus</tp:taxon-name-part> <tp:taxon-name-part taxon-name-part-type="species">paradoxus</tp:taxon-name-part></tp:taxon-name></italic> A. Milne-Edwards, 1862 and <italic><tp:taxon-name><tp:taxon-name-part taxon-name-part-type="genus">Lithoscaptus</tp:taxon-name-part> <tp:taxon-name-part taxon-name-part-type="species">prionotus</tp:taxon-name-part></tp:taxon-name></italic> Kropp, 1994 by the smooth appearance of surface of the carapace, despite the small tubercles on the anterior half of the carapace, and the lack of noticeable spines other than the small spines on the frontal carapace margin. <italic><tp:taxon-name><tp:taxon-name-part taxon-name-part-type="genus">Lithoscaptus</tp:taxon-name-part> <tp:taxon-name-part taxon-name-part-type="species">pacificus</tp:taxon-name-part></tp:taxon-name></italic> (Edmonson, 1933) and <italic><tp:taxon-name><tp:taxon-name-part taxon-name-part-type="genus">Lithoscaptus</tp:taxon-name-part> <tp:taxon-name-part taxon-name-part-type="species">helleri</tp:taxon-name-part></tp:taxon-name></italic> (Fize &amp; Serène, 1957) lack the stout merus with prominent distomesial projection of P2 (female specimens). The off-white carapace colour and translucent violet colour on P1 and P2 in females, and the distinctive carapace pattern in males differs from patterns found on other <italic><tp:taxon-name><tp:taxon-name-part taxon-name-part-type="genus">Lithoscaptus</tp:taxon-name-part></tp:taxon-name></italic> species.</p></tp:treatment-sec><tp:treatment-sec sec-type="Distribution"><title>Distribution.</title><p>The known distribution of <!--PageBreak--><!--PageBreak--><italic><tp:taxon-name><tp:taxon-name-part taxon-name-part-type="genus">Lithoscaptus</tp:taxon-name-part> <tp:taxon-name-part taxon-name-part-type="species">semperi</tp:taxon-name-part></tp:taxon-name></italic> sp. n. includes northern Borneo and North Sulawesi. Specimens were collected at water depths between 9 and approximately 30 meters. Its host <italic><tp:taxon-name><tp:taxon-name-part taxon-name-part-type="genus">Trachyphyllia</tp:taxon-name-part> <tp:taxon-name-part taxon-name-part-type="species">geoffroyi</tp:taxon-name-part></tp:taxon-name></italic> was described from the Gulf of Suez (Egypt), but this species has a wide distribution that includes the Red Sea, East Africa, Seychelles, Maldives, Nicobar Isls., ‘East Indies’, China Sea, Philippines, Japan, Australia and New Caledonia (<xref ref-type="bibr" rid="B27">Scheer and Pillai 1983</xref>). Based on the widespread distribution of <italic><tp:taxon-name><tp:taxon-name-part taxon-name-part-type="genus">Trachyphyllia</tp:taxon-name-part> <tp:taxon-name-part taxon-name-part-type="species">geoffroyi</tp:taxon-name-part></tp:taxon-name></italic>, a wider distribution range than the two presently recorded locations is expected for <italic><tp:taxon-name><tp:taxon-name-part taxon-name-part-type="genus">Lithoscaptus</tp:taxon-name-part> <tp:taxon-name-part taxon-name-part-type="species">semperi</tp:taxon-name-part></tp:taxon-name></italic> sp. n.</p></tp:treatment-sec><tp:treatment-sec sec-type="Coral host"><title>Coral host.</title><p><italic><tp:taxon-name><tp:taxon-name-part taxon-name-part-type="genus">Lithoscaptus</tp:taxon-name-part> <tp:taxon-name-part taxon-name-part-type="species">semperi</tp:taxon-name-part></tp:taxon-name></italic> sp. n. is so far strictly associated with <italic><tp:taxon-name><tp:taxon-name-part taxon-name-part-type="genus">Trachyphyllia</tp:taxon-name-part> <tp:taxon-name-part taxon-name-part-type="species">geoffroyi</tp:taxon-name-part></tp:taxon-name></italic> (Fig. <xref ref-type="fig" rid="F3">3F</xref>). It is the first record of associated fauna for this coral host. Colonies of <italic><tp:taxon-name><tp:taxon-name-part taxon-name-part-type="genus">Trachyphyllia</tp:taxon-name-part> <tp:taxon-name-part taxon-name-part-type="species">geoffroyi</tp:taxon-name-part></tp:taxon-name></italic> are free-living, have flabello-meandroid colony shapes and fleshy polyps. Cryptochirids have previously been recorded to inhabit free-living corals; crabs of the genus <italic><tp:taxon-name><tp:taxon-name-part taxon-name-part-type="genus">Fungicola</tp:taxon-name-part></tp:taxon-name></italic> are associated with free-living - and attached - mushroom corals (<tp:taxon-name><tp:taxon-name-part taxon-name-part-type="family">Fungiidae</tp:taxon-name-part></tp:taxon-name>), whereas <italic><tp:taxon-name><tp:taxon-name-part taxon-name-part-type="genus">Troglocarcinus</tp:taxon-name-part> <tp:taxon-name-part taxon-name-part-type="species">corallicola</tp:taxon-name-part></tp:taxon-name></italic> is associated with a wide range of Atlantic corals, including the free-living coral <italic><tp:taxon-name><tp:taxon-name-part taxon-name-part-type="genus">Manicina</tp:taxon-name-part> <tp:taxon-name-part taxon-name-part-type="species">areolata</tp:taxon-name-part></tp:taxon-name></italic> (<tp:taxon-name><tp:taxon-name-part taxon-name-part-type="family">Mussidae</tp:taxon-name-part></tp:taxon-name>) (<xref ref-type="bibr" rid="B8">Fize and Serène 1957</xref>, <xref ref-type="bibr" rid="B18">van der Meij 2014</xref>, <xref ref-type="bibr" rid="B19">2015</xref>).</p></tp:treatment-sec><tp:treatment-sec sec-type="Remarks"><title>Remarks.</title><p><xref ref-type="bibr" rid="B8">Fize and Serène (1957</xref>: p. 163) report on <italic><tp:taxon-name><tp:taxon-name-part taxon-name-part-type="genus">Cryptochirus</tp:taxon-name-part> <tp:taxon-name-part taxon-name-part-type="species">coralliodytes</tp:taxon-name-part></tp:taxon-name></italic> from <italic><tp:taxon-name><tp:taxon-name-part taxon-name-part-type="genus">Trachyphyllia</tp:taxon-name-part></tp:taxon-name></italic> based on a record of <xref ref-type="bibr" rid="B28">Semper (1881</xref>: p. 221) who writes: “<italic>I found them</italic> [<tp:taxon-name><tp:taxon-name-part taxon-name-part-type="genus">Cryptochirus</tp:taxon-name-part> <tp:taxon-name-part taxon-name-part-type="species">coralliodytes</tp:taxon-name-part></tp:taxon-name>] <italic>in the Philippine Archipelago in cavities in</italic> <tp:taxon-name><tp:taxon-name-part taxon-name-part-type="genus">Goniastraea</tp:taxon-name-part> <tp:taxon-name-part taxon-name-part-type="species">Bournoni</tp:taxon-name-part></tp:taxon-name> [= <tp:taxon-name><tp:taxon-name-part taxon-name-part-type="genus">Goniastrea</tp:taxon-name-part> <tp:taxon-name-part taxon-name-part-type="species">retiformis</tp:taxon-name-part></tp:taxon-name> (de Lamarck, 1816)], <italic>in an undetermined true</italic> Astræa, <italic>which was unfortunately lost, also in an undescribed</italic> <tp:taxon-name><tp:taxon-name-part taxon-name-part-type="genus">Trachyphyllia</tp:taxon-name-part></tp:taxon-name>; <italic>finally I received a new form through A. Agassiz from the West Indian seas, which may perhaps form a distinct genus, though it is very nearly allied to the first. It also lives in a</italic> <tp:taxon-name><tp:taxon-name-part taxon-name-part-type="genus">Trachyphyllia</tp:taxon-name-part></tp:taxon-name>.” The coral genus <italic><tp:taxon-name><tp:taxon-name-part taxon-name-part-type="genus">Trachyphyllia</tp:taxon-name-part></tp:taxon-name></italic> is described from the Red Sea and has a widespread Indo-Pacific distribution; however, it does not occur in the Atlantic Ocean. The most similar Atlantic species would be <italic><tp:taxon-name><tp:taxon-name-part taxon-name-part-type="genus">Manicina</tp:taxon-name-part> <tp:taxon-name-part taxon-name-part-type="species">areolata</tp:taxon-name-part></tp:taxon-name></italic> (Linnaeus, 1758). Furthermore, on p. 453 (note 103 belonging to p. 221) Semper writes: “<italic>This crab, living in</italic> <tp:taxon-name><tp:taxon-name-part taxon-name-part-type="genus">Trachyphyllia</tp:taxon-name-part></tp:taxon-name>, <italic>a West Indian coral, is extremely like</italic> <tp:taxon-name><tp:taxon-name-part taxon-name-part-type="genus">Cryptochirus</tp:taxon-name-part></tp:taxon-name>, <italic>and perhaps belongs to the same genus; this can only be determined by future and more exact examination. But the ‘cave dwelling’ of this West Indian crab is perfectly unlike that of the Eastern species, which is found from the Red Sea as far as the Pacific Ocean; it is not cylindrical, but has one side quite flat, so that its transverse section is almost exactly a half-circle; the underside of the crab rests against the flat side of the cavity.</italic>” The gall crab <italic><tp:taxon-name><tp:taxon-name-part taxon-name-part-type="genus">Troglocarcinus</tp:taxon-name-part> <tp:taxon-name-part taxon-name-part-type="species">corallicola</tp:taxon-name-part></tp:taxon-name></italic> Verrill, 1908 has been recorded from a wide range of hosts, including <italic><tp:taxon-name><tp:taxon-name-part taxon-name-part-type="genus">Manicina</tp:taxon-name-part> <tp:taxon-name-part taxon-name-part-type="species">areolata</tp:taxon-name-part></tp:taxon-name></italic> (<xref ref-type="bibr" rid="B15">Kropp and Manning 1987</xref>, <xref ref-type="bibr" rid="B18">van der Meij 2014</xref>). As mentioned by <xref ref-type="bibr" rid="B28">Semper (1881)</xref>, the dwelling of <italic><tp:taxon-name><tp:taxon-name-part taxon-name-part-type="genus">Troglocarcinus</tp:taxon-name-part> <tp:taxon-name-part taxon-name-part-type="species">corallicola</tp:taxon-name-part></tp:taxon-name></italic> in <italic><tp:taxon-name><tp:taxon-name-part taxon-name-part-type="genus">Manicina</tp:taxon-name-part> <tp:taxon-name-part taxon-name-part-type="species">areolata</tp:taxon-name-part></tp:taxon-name></italic> is shaped like a half-circle (see e.g. <xref ref-type="bibr" rid="B18">Van der Meij 2014</xref>: Fig. 1B); therefore, it seems plausible that Semper was referring to the coral <italic><tp:taxon-name><tp:taxon-name-part taxon-name-part-type="genus">Manicina</tp:taxon-name-part> <tp:taxon-name-part taxon-name-part-type="species">areolata</tp:taxon-name-part></tp:taxon-name></italic> when he discussed a West Indian <italic><tp:taxon-name><tp:taxon-name-part taxon-name-part-type="genus">Trachyphyllia</tp:taxon-name-part></tp:taxon-name></italic>. Alternatively, Semper could have been referring to the Atlantic genus <italic><tp:taxon-name><tp:taxon-name-part taxon-name-part-type="genus">Colpophyllia</tp:taxon-name-part></tp:taxon-name></italic> because <xref ref-type="bibr" rid="B24">Milne Edwards and Haime (1849)</xref>, who established <italic><tp:taxon-name><tp:taxon-name-part taxon-name-part-type="genus">Trachyphyllia</tp:taxon-name-part></tp:taxon-name></italic>, compared their new genus with <italic><tp:taxon-name><tp:taxon-name-part taxon-name-part-type="genus">Colpophyllia</tp:taxon-name-part></tp:taxon-name></italic> (see <xref ref-type="bibr" rid="B11">Huang et al. [2014]</xref> for a discussion on the genus <italic><tp:taxon-name><tp:taxon-name-part taxon-name-part-type="genus">Trachyphyllia</tp:taxon-name-part></tp:taxon-name></italic>). Like <italic><tp:taxon-name><tp:taxon-name-part taxon-name-part-type="genus">Manicina</tp:taxon-name-part> <tp:taxon-name-part taxon-name-part-type="species">areolata</tp:taxon-name-part></tp:taxon-name></italic>, <italic><tp:taxon-name><tp:taxon-name-part taxon-name-part-type="genus">Colpophyllia</tp:taxon-name-part> <tp:taxon-name-part taxon-name-part-type="species">natans</tp:taxon-name-part></tp:taxon-name></italic> (Houttuyn, 1772) also hosts <italic><tp:taxon-name><tp:taxon-name-part taxon-name-part-type="genus">Troglocarcinus</tp:taxon-name-part> <tp:taxon-name-part taxon-name-part-type="species">corallicola</tp:taxon-name-part></tp:taxon-name></italic> (see <xref ref-type="bibr" rid="B18">van der Meij 2014</xref>). It remains unclear whether Semper found gall crabs in Indo-Pacific corals currently recognized as <italic><tp:taxon-name><tp:taxon-name-part taxon-name-part-type="genus">Trachyphyllia</tp:taxon-name-part> <tp:taxon-name-part taxon-name-part-type="species">geoffroyi</tp:taxon-name-part></tp:taxon-name></italic>. Semper is not known to have formally described any gall crab species (<xref ref-type="bibr" rid="B25">Ng et al. 2008</xref>).</p></tp:treatment-sec><tp:treatment-sec sec-type="Etymology"><title>Etymology.</title><p>Named after the German naturalist Carl Gottfried Semper (1832–1893), who was the first to mention gall crabs occurring in <italic><tp:taxon-name><tp:taxon-name-part taxon-name-part-type="genus">Trachyphyllia</tp:taxon-name-part></tp:taxon-name></italic>.</p><!--PageBreak--></tp:treatment-sec><ref-list><ref id="B9"><mixed-citation xmlns:xlink="http://www.w3.org/1999/xlink" xlink:type="simple"><person-group><name name-style="western"><surname>Folmer</surname><given-names>O</given-names></name><name name-style="western"><surname>Black</surname><given-names>M</given-names></name><name name-style="western"><surname>Hoeh</surname><given-names>W</given-names></name><name name-style="western"><surname>Lutz</surname><given-names>R</given-names></name><name name-style="western"><surname>Vrijenhoek</surname><given-names>R</given-names></name></person-group> (<year>1994</year>) <article-title>DNA primers for amplification of mitochondrial cytochrome c oxidase subunit I from diverse metazoan invertebrates.</article-title><source>Molecular Marine Biology and Biotechnology</source><volume>3</volume>: <fpage>294</fpage>–<lpage>297</lpage>.</mixed-citation></ref><ref id="B20"><mixed-citation xmlns:xlink="http://www.w3.org/1999/xlink" xlink:type="simple"><person-group><name name-style="western"><surname>Meij</surname><given-names>SET van der</given-names></name><name name-style="western"><surname>Reijnen</surname><given-names>BT</given-names></name></person-group> (<year>2014</year>) <article-title>The curious case of <italic><tp:taxon-name><tp:taxon-name-part taxon-name-part-type="genus">Neotroglocarcinus</tp:taxon-name-part> <tp:taxon-name-part taxon-name-part-type="species">dawydoffi</tp:taxon-name-part></tp:taxon-name></italic> (<tp:taxon-name><tp:taxon-name-part taxon-name-part-type="infraorder">Brachyura</tp:taxon-name-part></tp:taxon-name>, <tp:taxon-name><tp:taxon-name-part taxon-name-part-type="order">Decapoda</tp:taxon-name-part></tp:taxon-name>): biogeographic patterns resulting from isolation.</article-title><source>Systematics and Biodiversity</source><volume>12</volume>: <fpage>503</fpage>–<lpage>512</lpage>. doi: <ext-link ext-link-type="doi" xlink:href="10.1080/14772000.2014.946979" xlink:type="simple">10.1080/14772000.2014.946979</ext-link></mixed-citation></ref><ref id="B12"><mixed-citation xmlns:xlink="http://www.w3.org/1999/xlink" xlink:type="simple"><person-group><name name-style="western"><surname>Kropp</surname><given-names>RK</given-names></name></person-group> (<year>1990</year>) <article-title>Revision of the genera of gall crabs (<tp:taxon-name><tp:taxon-name-part taxon-name-part-type="subphylum">Crustacea</tp:taxon-name-part></tp:taxon-name>: <tp:taxon-name><tp:taxon-name-part taxon-name-part-type="family">Cryptochiridae</tp:taxon-name-part></tp:taxon-name>) occurring in the Pacific Ocean.</article-title><source>Pacific Science</source><volume>44</volume>: <fpage>417</fpage>–<lpage>448</lpage>.</mixed-citation></ref><ref id="B13"><mixed-citation xmlns:xlink="http://www.w3.org/1999/xlink" xlink:type="simple"><person-group><name name-style="western"><surname>Kropp</surname><given-names>RK</given-names></name></person-group> (<year>1994</year>) <article-title>The gall crabs (<tp:taxon-name><tp:taxon-name-part taxon-name-part-type="subphylum">Crustacea</tp:taxon-name-part></tp:taxon-name>: <tp:taxon-name><tp:taxon-name-part taxon-name-part-type="order">Decapoda</tp:taxon-name-part></tp:taxon-name>: <tp:taxon-name><tp:taxon-name-part taxon-name-part-type="infraorder">Brachyura</tp:taxon-name-part></tp:taxon-name>: <tp:taxon-name><tp:taxon-name-part taxon-name-part-type="family">Cryptochiridae</tp:taxon-name-part></tp:taxon-name>) of the Rumphius Expeditions revisited, with descriptions of three new species.</article-title><source>Raffles Bulletin of Zoology</source><volume>42</volume>: <fpage>521</fpage>–<lpage>538</lpage>.</mixed-citation></ref><ref id="B25"><mixed-citation xmlns:xlink="http://www.w3.org/1999/xlink" xlink:type="simple"><person-group><name name-style="western"><surname>Ng</surname><given-names>PKL</given-names></name><name name-style="western"><surname>Guinot</surname><given-names>D</given-names></name><name name-style="western"><surname>Davie</surname><given-names>PJF</given-names></name></person-group> (<year>2008</year>) <article-title>Systema Brachyurorum: Part I. An annotated checklist of extant brachyuran crabs of the world.</article-title><source>The Raffles Bulletin of Zoology</source><supplement>Supplement No. 17</supplement>: <fpage>1</fpage>–<lpage>286</lpage>.</mixed-citation></ref><ref id="B4"><mixed-citation xmlns:xlink="http://www.w3.org/1999/xlink" xlink:type="simple"><person-group><name name-style="western"><surname>Davie</surname><given-names>P</given-names></name></person-group> (<year>2015</year>) <article-title><italic><tp:taxon-name><tp:taxon-name-part taxon-name-part-type="genus">Lithoscaptus</tp:taxon-name-part></tp:taxon-name></italic>.</article-title> Accessed through: <source>World Register of Marine Species</source> at <ext-link ext-link-type="uri" xlink:href="http://marinespecies.org/aphia.php?p=taxdetails&amp;id=439231" xlink:type="simple">http://marinespecies.org/aphia.php?p=taxdetails&amp;id=439231</ext-link> [<date-in-citation content-type="access-date">visited 26 March 2015</date-in-citation>]</mixed-citation></ref><ref id="B27"><mixed-citation xmlns:xlink="http://www.w3.org/1999/xlink" xlink:type="simple"><person-group><name name-style="western"><surname>Scheer</surname><given-names>G</given-names></name><name name-style="western"><surname>Pillai</surname><given-names>CSG</given-names></name></person-group> (<year>1983</year>) <article-title>Report on the stony corals from the Red Sea.</article-title><source>Zoologica, Stuttgart</source><volume>45</volume>(<issue>133</issue>): <fpage>1</fpage>–<lpage>198</lpage>, pls. 1–41.</mixed-citation></ref><ref id="B8"><mixed-citation xmlns:xlink="http://www.w3.org/1999/xlink" xlink:type="simple"><person-group><name name-style="western"><surname>Fize</surname><given-names>A</given-names></name><name name-style="western"><surname>Serène</surname><given-names>R</given-names></name></person-group> (<year>1957</year>) <article-title>Les Hapalocarcinides du Viet-Nam.</article-title><source>Mémoires de l’Institut Océanographique de Nhatrang</source><volume>10</volume>: <fpage>1</fpage>–<lpage>202</lpage>, pls. 1–18.</mixed-citation></ref><ref id="B18"><mixed-citation xmlns:xlink="http://www.w3.org/1999/xlink" xlink:type="simple"><person-group><name name-style="western"><surname>Meij</surname><given-names>SET van der</given-names></name></person-group> (<year>2014</year>) <article-title>Host species, range extensions, and an observation of the mating system of Atlantic shallow-water gall crabs (<tp:taxon-name><tp:taxon-name-part taxon-name-part-type="order">Decapoda</tp:taxon-name-part></tp:taxon-name>: <tp:taxon-name><tp:taxon-name-part taxon-name-part-type="family">Cryptochiridae</tp:taxon-name-part></tp:taxon-name>).</article-title><source>Bulletin of Marine Science</source><volume>90</volume>: <fpage>1001</fpage>–<lpage>1010</lpage>. doi: <ext-link ext-link-type="doi" xlink:href="10.5343/bms.2014.1017" xlink:type="simple">10.5343/bms.2014.1017</ext-link></mixed-citation></ref><ref id="B19"><mixed-citation xmlns:xlink="http://www.w3.org/1999/xlink" xlink:type="simple"><person-group><name name-style="western"><surname>Meij</surname><given-names>SET van der</given-names></name></person-group> (<year>2015</year>) <article-title>Host relations and DNA reveal a cryptic gall crab species (<tp:taxon-name><tp:taxon-name-part taxon-name-part-type="subphylum">Crustacea</tp:taxon-name-part></tp:taxon-name>: <tp:taxon-name><tp:taxon-name-part taxon-name-part-type="order">Decapoda</tp:taxon-name-part></tp:taxon-name>: <tp:taxon-name><tp:taxon-name-part taxon-name-part-type="family">Cryptochiridae</tp:taxon-name-part></tp:taxon-name>) associated with mushroom corals (<tp:taxon-name><tp:taxon-name-part taxon-name-part-type="order">Scleractinia</tp:taxon-name-part></tp:taxon-name>: <tp:taxon-name><tp:taxon-name-part taxon-name-part-type="family">Fungiidae</tp:taxon-name-part></tp:taxon-name>).</article-title><source>Contributions to Zoology</source><volume>84</volume>: <fpage>39</fpage>–<lpage>57</lpage>.</mixed-citation></ref><ref id="B28"><mixed-citation xmlns:xlink="http://www.w3.org/1999/xlink" xlink:type="simple"><person-group><name name-style="western"><surname>Semper</surname><given-names>C</given-names></name></person-group> (<year>1881</year>) <source>Animal life as affected by the natural conditions of existence</source>. <publisher-name>D. Appleton and company</publisher-name>, <publisher-loc>New York</publisher-loc>. <comment>[Originally published in German as: Semper K (1880) Die natürlichen Existenzbedingungen der Tiere. Brockhaus, Leipzig]</comment></mixed-citation></ref><ref id="B15"><mixed-citation xmlns:xlink="http://www.w3.org/1999/xlink" xlink:type="simple"><person-group><name name-style="western"><surname>Kropp</surname><given-names>RK</given-names></name><name name-style="western"><surname>Manning</surname><given-names>RB</given-names></name></person-group> (<year>1987</year>) <article-title>The Atlantic gall crabs, family <tp:taxon-name><tp:taxon-name-part taxon-name-part-type="family">Cryptochiridae</tp:taxon-name-part></tp:taxon-name> (<tp:taxon-name><tp:taxon-name-part taxon-name-part-type="subphylum">Crustacea</tp:taxon-name-part></tp:taxon-name>: <tp:taxon-name><tp:taxon-name-part taxon-name-part-type="order">Decapoda</tp:taxon-name-part></tp:taxon-name>: <tp:taxon-name><tp:taxon-name-part taxon-name-part-type="infraorder">Brachyura</tp:taxon-name-part></tp:taxon-name>).</article-title><source>Smithsonian Contributions to Zoology</source><volume>462</volume>: <fpage>1</fpage>–<lpage>21</lpage>. doi: <ext-link ext-link-type="doi" xlink:href="10.5479/si.00810282.462" xlink:type="simple">10.5479/si.00810282.462</ext-link></mixed-citation></ref><ref id="B24"><mixed-citation xmlns:xlink="http://www.w3.org/1999/xlink" xlink:type="simple"><person-group><name name-style="western"><surname>Milne Edwards</surname><given-names>H</given-names></name><name name-style="western"><surname>Haime</surname><given-names>J</given-names></name></person-group> (<year>1849</year>) <article-title>Recherches sur les polypiers. Quatrième mémoire. Monographie des astréides(1). Tribu II. Astréens (<tp:taxon-name><tp:taxon-name-part taxon-name-part-type="tribe">Astreinae</tp:taxon-name-part></tp:taxon-name>).</article-title><source>Annales Des Sciences Naturelles</source>, <series>Série 3, Zoologie</series><volume>11</volume>: <fpage>233</fpage>–<lpage>312</lpage>.</mixed-citation></ref><ref id="B11"><mixed-citation xmlns:xlink="http://www.w3.org/1999/xlink" xlink:type="simple"><person-group><name name-style="western"><surname>Huang</surname><given-names>D</given-names></name><name name-style="western"><surname>Benzoni</surname><given-names>F</given-names></name><name name-style="western"><surname>Fukami</surname><given-names>H</given-names></name><name name-style="western"><surname>Knowlton</surname><given-names>N</given-names></name><name name-style="western"><surname>Smith</surname><given-names>ND</given-names></name><name name-style="western"><surname>Budd</surname><given-names>AF</given-names></name></person-group> (<year>2014</year>) <article-title>Taxonomic classification of the reef coral families <tp:taxon-name><tp:taxon-name-part taxon-name-part-type="family">Merulinidae</tp:taxon-name-part></tp:taxon-name>, <tp:taxon-name><tp:taxon-name-part taxon-name-part-type="family">Montastraeidae</tp:taxon-name-part></tp:taxon-name> and <tp:taxon-name><tp:taxon-name-part taxon-name-part-type="family">Diploastraeidae</tp:taxon-name-part></tp:taxon-name> (<tp:taxon-name><tp:taxon-name-part taxon-name-part-type="phylum">Cnidaria</tp:taxon-name-part></tp:taxon-name>: <tp:taxon-name><tp:taxon-name-part taxon-name-part-type="class">Anthozoa</tp:taxon-name-part></tp:taxon-name>: <tp:taxon-name><tp:taxon-name-part taxon-name-part-type="order">Scleractinia</tp:taxon-name-part></tp:taxon-name>).</article-title><source>Zoological Journal of the Linnean Society</source><volume>171</volume>: <fpage>277</fpage>–<lpage>355</lpage>. doi: <ext-link ext-link-type="doi" xlink:href="10.1111/zoj.12140" xlink:type="simple">10.1111/zoj.12140</ext-link></mixed-citation></ref></ref-list></tp:taxon-treatment>
